# Supplementary material for: Overexpression of OsNAC14 Improves Drought Tolerance in Rice
Source: Front Plant Sci. 2018 Mar 9;9:310. doi: 10.3389/fpls.2018.00310 (PMC5855183; doi:10.3389/fpls.2018.00310)
Supplement: Supplementary file 7 [file Table1.XLSX]

## Sheet: Up-regulated genes
Transcript_ID	Gene_ID	Transcript_Length	Description	102/Nakdong.fc	102/Nakdong.volume	102/Nakdong.stat_results	102/Nakdong.raw.pval	102/Nakdong.bh.pval	102/Nakdong.fc.sd	Nakdong.mean	102.mean	Nakdong.sd	102.sd	N_030-6	N_030-7	N_102-6	N_102-7	N_Nakdong_2012_1	N_Nakdong_2012_2	030-6_FPKM	030-7_FPKM	102-6_FPKM	102-7_FPKM	Nakdong_2012_1_FPKM	Nakdong_2012_2_FPKM
Os11t0588600-01	Os11g0588600	3977	NB-ARC domain containing protein.	33.7285	0.177695	85.057	0.00737349	0.937487	0.0843952	0.00621308	5.08211	0.00353239	0.0843213	4.99991	5.18631	5.02249	5.14174	0.00871085	0.0037153	30.8554	35.2345	31.7517	33.6074	0.00712867	0.00931251
Os11t0691100-00	Os11g0691100	1062	Similar to Protein kinase.	33.5997	1.44637	12.6993	0.0443384	0.937487	0.564643	0.383572	5.45395	0.0896432	0.557482	5.41202	5.27368	5.05975	5.84815	0.320185	0.446959	40.9791	37.3546	32.6433	55.5609	0.245021	0.378818
Os11t0562100-02	Os11g0562100	2271	Similar to cycloartenol synthase.	30.6655	0.746296	55.315	0.00559759	0.937487	0.126261	0.110314	5.04886	0.0375018	0.120563	5.79046	5.09653	4.96361	5.13411	0.0837959	0.136832	53.0296	33.0546	30.3989	33.4512	0.0600428	0.11035
Os12t0264500-01	Os12g0264500	2186	Similar to CoA-thioester hydrolase CHY1 (3-hydroxyisobutyryl-coenzyme A hydrolase).	25.7541	0.569247	66.4902	0.00547742	0.937487	0.0996845	0.0681493	4.75488	0.0963287	0.0256473	4.06031	2.7015	4.77302	4.73675	3.46e-05	0.136264	15.7823	5.42847	26.6091	25.1562	1.86508e-05	0.110004
Os07t0248800-01	Os07g0248800	1611	Similar to OSIGBa0140C02.4 protein.	18.6771	0.132691	163.003	0.00372768	0.937487	0.0366404	0.00416496	4.22737	0.00252142	0.0365536	4.41168	4.11189	4.25321	4.20152	0.00594787	0.00238205	20.2677	16.2068	18.1221	17.1611	0.00472886	0.00616724
Os11t0615700-01	Os11g0615700	1187	Proteasome subunit alpha type 5 (EC 3.4.25.1) (20S proteasome alpha subunit E) (20S proteasome subunit alpha-5).	16.0473	0.00844371	59.7721	0.0106498	0.937487	0.0947412	1.7805e-05	4.00428	1.33714e-05	0.0947412	4.06923	4.02072	4.07127	3.93729	2.726e-05	8.35e-06	15.8795	15.1301	15.8161	14.1006	1.52613e-05	9.69684e-06
Os01t0537250-01	Os01g0537250	1191	Protein of unknown function DUF3778 domain containing protein.	15.7866	5.15874	145.045	0.000145224	0.562179	0.0388117	3.53906	7.51969	0.0322736	0.0215583	7.62332	7.48144	7.50444	7.53493	3.56188	3.51624	190.239	172.935	177.41	184.746	10.825	10.6197
Os10t0102900-00	Os10g0102900	1618	Similar to OSIGBa0140C02.4 protein.	14.4526	0.179826	167.858	0.00344409	0.937487	0.0324639	0.008374	3.86163	0.00319636	0.0323062	4.01292	3.891	3.88448	3.83879	0.0106342	0.00611383	15.2978	13.7656	13.7248	13.046	0.0094022	0.0122619
Os07t0158900-01	Os07g0158900	2234	Cyclin-like F-box domain containing protein.	11.0592	3.42518	22.1551	0.00285478	0.937487	0.221318	2.10532	5.5725	0.176502	0.133525	5.79771	5.67697	5.47808	5.66691	2.23012	1.98051	53.3796	49.8021	44.1948	49.0893	3.62547	3.05118
Os05t0281400-01	Os05g0281400	1013	Protein of unknown function DUF810 domain containing protein.	10.6766	1.32829	50.704	0.00633605	0.937487	0.0952881	0.455662	3.87204	0.0911074	0.0279154	4.12922	4.00853	3.8523	3.89178	0.520085	0.391239	16.5392	14.9844	13.3697	13.604	0.421515	0.32708
Os12t0263600-01	Os12g0263600	1083	Similar to Isoflavone reductase-like protein 1.	10.4603	4.84582	13.1048	0.0476877	0.937487	0.365494	3.43977	6.82662	0.36486	0.0215295	6.05573	6.92263	6.84184	6.8114	3.18177	3.69776	63.2303	119.822	113.582	110.959	8.07762	12.2122
Os07t0486000-01	Os07g0486000	3633	Similar to MSH4.	10.4413	1.02468	52.889	0.00796104	0.937487	0.0904919	0.286072	3.6703	0.0207389	0.0880834	3.59787	3.63795	3.60802	3.73259	0.300736	0.271407	11.2528	11.3031	11.1026	12.0694	0.227313	0.22013
Os11t0182900-00	Os11g0182900	1527	Ankyrin repeat domain containing protein.	10.4208	1.03619	13.264	0.00856404	0.937487	0.360526	0.292267	3.67366	0.206458	0.295557	4.41386	3.57336	3.88265	3.46467	0.438255	0.146279	20.2984	10.7776	13.7108	9.8758	0.341234	0.117779
Os11t0134300-01	Os11g0134300	1515	Similar to Serine/threonine kinase.	8.15157	3.31296	15.8686	0.0392632	0.937487	0.269774	2.12878	5.15586	0.016884	0.269245	4.82359	5.30654	4.96548	5.34625	2.11684	2.14072	27.1183	38.278	30.4292	38.9445	3.29107	3.51877
Os12t0631200-02	Os12g0631200	987	Similar to ubiquitin-protein ligase/ zinc ion binding protein.	7.11141	0.0165314	227.461	0.00279838	0.937487	0.017596	9.656e-05	2.83023	6.58458e-05	0.0175959	3.00394	2.97407	2.84267	2.81779	0.00014312	5e-05	7.20172	6.76603	6.07527	5.97338	7.89711e-05	7.57834e-05
Os12t0226400-00	Os12g0226400	1166	Similar to 2-alkenal reductase.	6.72028	1.08983	112.972	0.000480733	0.90714	0.0344069	0.379681	3.1282	0.0167002	0.0300822	2.99329	3.28415	3.10693	3.14947	0.39149	0.367872	7.14927	8.65736	7.52218	7.74729	0.301451	0.303415
Os10t0498300-01	Os10g0498300	1182	Similar to Epoxide hydrolase.	6.6667	3.59624	30.7007	0.0050474	0.937487	0.126077	2.47933	5.2163	0.0555877	0.113161	4.93716	5.27516	5.13629	5.29632	2.51864	2.44003	29.4124	37.4406	34.4314	37.6093	4.6385	4.58438
Os08t0124100-01	Os08g0124100	1602	Concanavalin A-like lectin/glucanase, subgroup domain containing protein.	6.43773	1.14391	11.4155	0.0398667	0.937487	0.332826	0.421071	3.10762	0.0885524	0.32083	3.08154	3.10991	2.88076	3.33448	0.483687	0.358455	7.6375	7.5475	6.26679	8.91494	0.383482	0.295517
Os06t0206100-02	Os06g0206100	2905	Similar to Gb protein.	5.07299	1.88963	8.92508	0.0125796	0.937487	0.371231	1.05185	3.39469	0.251545	0.273016	0.233786	0.118103	3.20163	3.58774	0.873982	1.22972	0.188369	0.0838429	8.11898	10.8582	0.81472	1.4085
Os11t0282700-01	Os11g0282700	1611	Homeodomain-like containing protein.	4.99786	1.09348	9.67368	0.0348947	0.937487	0.339357	0.433969	2.75528	0.127004	0.314695	1.7147	2.08599	2.9778	2.53276	0.344163	0.523774	2.40568	3.19717	6.78992	4.73274	0.264547	0.455902
Os01t0108500-00	Os01g0108500	1195	Protein of unknown function DUF3778 domain containing protein.	4.9323	2.57082	26.5676	0.0237385	0.937487	0.122551	1.66564	3.96791	0.122463	0.00465204	4.086	4.20773	3.9712	3.96462	1.57905	1.75224	16.0807	17.4069	14.668	14.3715	1.96126	2.43642
Os10t0137300-00	Os10g0137300	495	Similar to BLN1-1.	4.38861	4.98795	9.7632	0.0172969	0.937487	0.309079	4.03389	6.16765	0.165887	0.26079	5.70922	6.58192	5.98324	6.35206	3.91659	4.15119	50.0574	93.5011	62.2903	79.8947	14.1663	16.9768
Os06t0286700-00	Os06g0286700	2673	Similar to Piz-t.	4.11762	1.71111	22.8182	0.0266568	0.937487	0.126546	0.971617	3.01343	0.0110375	0.126064	2.67004	2.94474	2.92429	3.10257	0.979421	0.963812	5.56685	6.60784	6.49502	7.46174	0.955152	0.992003
Os01t0675800-01	Os01g0675800	1318	No apical meristem (NAM) protein domain containing protein.	3.97774	2.96813	33.89	0.0172096	0.937487	0.0831231	2.1348	4.12675	0.0825823	0.00946713	1.83377	1.59715	4.12005	4.13344	2.0764	2.19319	2.70203	1.99777	16.4038	16.3381	3.15897	3.69899
Os11t0117600-00	Os11g0117600	465	Similar to WRKY transcription factor 50 (Fragment).	3.9509	2.42867	6.29722	0.0253913	0.937487	0.445153	1.63201	3.6142	0.33529	0.292818	3.7254	3.70119	3.82125	3.40714	1.39493	1.8691	12.329	11.8915	13.0553	9.42788	1.6019	2.73525
Os04t0521600-01	Os04g0521600	2729	Similar to OSIGBa0131L05.8 protein.	3.9035	0.923901	33.1845	0.00114975	0.937487	0.0837318	0.366197	2.33097	0.0650719	0.0526941	2.17756	2.26718	2.36823	2.29371	0.41221	0.320185	3.67132	3.75828	4.05805	3.86468	0.318473	0.263357
Os07t0655201-00	Os07g0655201	1116	Similar to BLE2 protein.	3.84978	0.235015	107.733	9.17632e-05	0.497776	0.0255292	0.0279972	1.97277	0.0188369	0.0172311	2.30304	1.95922	1.98496	1.96059	0.0413169	0.0146775	4.09146	2.85137	2.86303	2.85919	0.0288649	0.0187951
Os11t0558500-01	Os11g0558500	4204	Ribosome-inactivating protein domain containing protein.	3.84082	1.48972	43.5677	0.0107731	0.937487	0.0630186	0.807363	2.74878	0.0617075	0.0127877	2.8496	2.73221	2.75782	2.73973	0.850996	0.763729	6.3832	5.55658	5.6808	5.61334	0.787031	0.725008
Os06t0246200-00	Os06g0246200	1016	Similar to Formin-like protein 14.	3.82819	1.28568	20.6409	0.0277918	0.937487	0.132691	0.641215	2.57788	0.0177937	0.131492	3.12983	2.61467	2.67086	2.4849	0.628633	0.653797	7.93373	5.02433	5.28897	4.54841	0.533085	0.599263
Os11t0590700-01	Os11g0590700	3566	NB-ARC domain containing protein.	3.59866	2.96414	14.7741	0.0429944	0.937487	0.176844	2.18101	4.02847	0.00209923	0.176831	4.1517	4.34993	3.90343	4.15351	2.17952	2.18249	16.7889	19.2892	13.9396	16.6005	3.47712	3.65689
Os11t0670700-00	Os11g0670700	1490	Similar to EAP30 family protein.	3.50294	2.14684	11.6767	0.024498	0.937487	0.219043	1.42524	3.2338	0.200674	0.0878041	3.19671	3.20373	3.17172	3.29589	1.56714	1.28334	8.32959	8.12442	7.91343	8.66089	1.94002	1.50689
Os12t0183100-01	Os12g0183100	1696	Similar to Branched chain alpha-keto acid dehydrogenase E1-alpha subunit (Fragment).	3.49243	4.95607	39.8899	0.00206455	0.937487	0.0639652	4.13539	5.93962	0.0551627	0.0323826	5.98324	5.54215	5.96252	5.91672	4.1744	4.09638	60.6466	45.2716	61.457	58.284	17.1045	16.3352
Os09t0400100-01	Os09g0400100	1084	Similar to Cinnamyl alcohol dehydrogenase (EC 1.1.1.195).	3.44126	4.35381	14.5044	0.00559891	0.937487	0.17384	3.55267	5.33561	0.109331	0.135156	5.36685	5.27222	5.24004	5.43118	3.47536	3.62998	39.6474	37.3246	37.2719	41.4412	10.1307	11.5957
Os10t0111700-01	Os10g0111700	1847	Similar to POT family protein, expressed.	3.39987	3.57344	16.2582	0.0127265	0.937487	0.153569	2.79812	4.5636	0.0676728	0.137855	4.08793	4.74793	4.46612	4.66107	2.75026	2.84597	16.1046	25.6847	21.2006	23.782	5.65597	6.34482
Os07t0542400-01	Os07g0542400	1974	Similar to Receptor protein kinase.	3.33766	2.53695	84.2583	0.000220977	0.699246	0.0291851	1.81238	3.55121	0.0230823	0.0178599	5.16215	3.70935	3.53858	3.56384	1.8287	1.79606	34.4914	11.9737	10.5286	10.6667	2.50333	2.54764
Os01t0705200-01	Os01g0705200	1006	Late embryogenesis abundant protein repeat containing protein.	3.21213	1.11221	9.60704	0.0394418	0.937487	0.247825	0.553078	2.23661	0.0843921	0.233014	2.11617	2.30948	2.40137	2.07184	0.493403	0.612752	3.48338	3.90169	4.18218	3.1659	0.392379	0.553265
Os11t0566800-01	Os11g0566800	1423	Similar to Bibenzyl synthase (EC 2.3.1.-).	3.1568	0.225945	13.0341	0.0487456	0.937487	0.179945	0.0302311	1.6887	0.000464201	0.179945	0.947465	1.98225	1.56146	1.81594	0.0299029	0.0305593	0.981842	2.91413	1.88806	2.46929	0.021749	0.0283521
Os01t0108400-00	Os01g0108400	772	Helix-loop-helix DNA-binding domain containing protein.	3.09069	4.58046	28.5856	0.0218985	0.937487	0.0805386	3.83826	5.46619	0.080434	0.00410372	5.07746	5.40343	5.46909	5.46329	3.78138	3.89513	32.5822	41.0096	43.8828	42.4416	12.806	14.0912
Os12t0428200-00	Os12g0428200	791	Autophagy-related protein 1010 domain containing protein.	3.05842	0.944911	7.05149	0.0325081	0.937487	0.323453	0.435834	2.04862	0.277635	0.165953	1.72636	1.6948	1.93127	2.16597	0.239516	0.632151	2.43177	2.20292	2.71649	3.4396	0.176644	0.573842
Os11t0591200-01	Os11g0591200	1523	Similar to 3-ketoacyl-CoA synthase.	3.00442	1.8867	8.46635	0.0381084	0.937487	0.265106	1.25325	2.84034	0.105828	0.243067	2.85532	3.28156	3.01221	2.66846	1.32808	1.17842	6.41663	8.64764	6.96837	5.28872	1.48979	1.32566
Os09t0332700-01	Os09g0332700	2142	Similar to PDR-type ABC transporter 2 (Fragment).	2.91861	4.02992	18.9009	0.00850391	0.937487	0.115622	3.33067	4.87595	0.101927	0.0545833	4.72493	4.67375	4.91455	4.83736	3.2586	3.40275	25.2744	24.3801	29.4515	27.1307	8.56324	9.76235
Os05t0369900-01	Os05g0369900	1627	Exo70 exocyst complex subunit domain containing protein.	2.90424	2.61538	17.3046	0.0231362	0.937487	0.125706	1.95703	3.49519	0.0360413	0.120428	3.23385	3.33964	3.58035	3.41004	1.98252	1.93155	8.55473	9.04697	10.8733	9.44422	2.87789	2.90027
Os05t0318300-01	Os05g0318300	1286	Ribonuclease III domain containing protein.	2.86316	4.52769	16.1626	0.00391038	0.937487	0.13279	3.83203	5.34964	0.0900755	0.0975677	5.19331	5.50913	5.28065	5.41863	3.89573	3.76834	35.2137	44.24	38.4157	40.9768	13.9538	12.8731
Os04t0131850-00	Os04g0131850	996	Similar to UDP-glucose:sterol glucosyltransferase.	2.82309	1.96312	18.8227	0.00352544	0.937487	0.112495	1.35238	2.84966	0.0881315	0.0699141	2.879	2.90029	2.80022	2.89909	1.4147	1.29006	6.5439	6.37728	5.8762	6.37231	1.63834	1.51845
Os04t0249600-01	Os04g0249600	1891	Similar to senescence-associated protein DIN1.	2.82049	1.93864	23.4704	0.0209656	0.937487	0.0901385	1.32996	2.82591	0.0882248	0.0184755	2.5107	2.19849	2.81284	2.83897	1.39234	1.26758	4.87751	3.54173	5.92602	6.07577	1.59752	1.47474
Os11t0549695-01	Os11g0549695	1072	Maf-like protein family protein.	2.63748	2.31163	6.9831	0.0344896	0.937487	0.283357	1.71559	3.11475	0.142085	0.245159	2.83853	2.87959	2.94139	3.2881	1.61512	1.81606	6.3297	6.27956	6.58229	8.61175	2.0291	2.60249
Os01t0551100-01	Os01g0551100	1298	Ribonuclease III domain containing protein.	2.52339	4.02555	24.6935	0.0172053	0.937487	0.076477	3.41286	4.74822	0.0739921	0.0193365	3.63052	4.11326	4.73455	4.7619	3.36054	3.46518	11.5249	16.2202	25.9608	25.6172	9.25927	10.2232
Os09t0357400-00	Os09g0357400	1946	Disease resistance protein domain containing protein.	2.47576	0.886891	25.3363	0.0183496	0.937487	0.0730024	0.447975	1.75585	0.0711639	0.0162805	2.86235	1.99653	1.74434	1.76736	0.397655	0.498296	6.45155	2.95094	2.28135	2.35297	0.306328	0.429677
Os06t0287000-00	Os06g0287000	2046	Similar to NBS-LRR type R protein, Nbs4-Pi.	2.44625	0.780023	19.9451	0.00980396	0.937487	0.0915083	0.367053	1.65762	0.0397611	0.0824186	1.29981	1.65578	1.59934	1.7159	0.338938	0.395168	1.53148	2.11955	1.95192	2.23513	0.260939	0.331056
Os12t0179700-02	Os12g0179700	2861	Domain of unknown function DUF1618 domain containing protein.	2.40714	2.69817	5.9478	0.0367793	0.937487	0.301332	2.13792	3.40524	0.250202	0.167929	3.49584	3.52084	3.2865	3.52398	2.31484	1.961	10.4623	10.3697	8.67815	10.3585	3.87914	2.99442
Os04t0249600-02	Os04g0249600	526	Rhodanese-like domain containing protein.	2.33429	4.09664	7.38458	0.0333886	0.937487	0.234213	3.53053	4.75352	0.204545	0.114092	4.70623	4.28799	4.67284	4.83419	3.67517	3.3859	24.9302	18.438	24.819	27.0407	11.8139	9.65248
Os02t0212900-00	Os02g0212900	961	Similar to Protein kinase domain containing protein, expressed.	2.32695	2.0109	10.94	0.0326478	0.937487	0.157508	1.49194	2.71038	0.147642	0.0548699	2.41885	2.53673	2.67159	2.74918	1.38754	1.59634	4.51066	4.70079	5.29093	5.65642	1.59053	2.10336
Os12t0458100-01	Os12g0458100	1825	Transferase family protein.	2.29656	1.12849	19.7353	0.00454559	0.937487	0.0859535	0.678222	1.8777	0.0711715	0.0481936	3.98794	3.2426	1.91178	1.84362	0.728548	0.627896	15.0087	8.37756	2.66749	2.54406	0.641216	0.568411
Os07t0538000-01	Os07g0538000	1980	Similar to hydrolase, hydrolyzing O-glycosyl compounds.	2.29575	1.60138	9.34458	0.0271614	0.937487	0.181452	1.11043	2.3094	0.0818036	0.161966	2.87834	1.9233	2.42392	2.19487	1.16827	1.05259	6.54017	2.763	4.26178	3.5298	1.23225	1.1275
Os11t0567800-01	Os11g0567800	2213	Leucine-rich repeat-containing N-terminal, type 2 domain containing protein.	2.25644	0.228759	28.6194	0.00135229	0.937487	0.058015	0.0429982	1.21705	0.043799	0.0380445	2.0312	1.67063	1.19014	1.24395	0.0739688	0.0120276	3.23221	2.14735	1.22141	1.3481	0.0532285	0.0173683
Os11t0586900-02	Os11g0586900	957	Similar to ADP-ribosylation factor-like protein 5.	2.25639	0.342785	11.0666	0.0180252	0.937487	0.150028	0.0927567	1.26677	0.131176	0.07281	0.589035	1.00294	1.21529	1.31826	0.185512	1.33e-06	0.540503	0.984739	1.26127	1.45973	0.134098	2.20249e-06
Os04t0604000-01	Os04g0604000	3295	Similar to Actin filament bundling protein P-115-ABP.	2.2308	0.493795	15.4315	0.0125277	0.937487	0.106084	0.182022	1.33958	0.0485655	0.0943144	0.17943	0.208322	1.40627	1.27289	0.216363	0.147681	0.141099	0.152814	1.58469	1.39277	0.156259	0.119062
Os03t0348200-00	Os03g0348200	1674	Terpene synthase-like domain containing protein.	2.22069	3.68171	20.5744	0.030918	0.937487	0.0791164	3.15091	4.30192	0	0.0791164	2.44462	4.07066	4.35786	4.24598	3.15091	3.15091	4.60881	15.711	19.491	17.6908	7.85567	8.06228
Os02t0517900-01	Os02g0517900	2661	Aminotransferase-like, plant mobile domain domain containing protein.	2.18282	1.8411	14.581	0.0409411	0.937487	0.109229	1.36219	2.48838	0.108545	0.0122064	1.57349	2.29431	2.47975	2.49701	1.43894	1.28543	2.06811	3.85053	4.49181	4.58974	1.67959	1.50942
Os07t0217600-01	Os07g0217600	1811	Cytochrome P450 family protein.	2.17945	3.5942	11.9248	0.00767915	0.937487	0.133296	3.07589	4.19986	0.101759	0.0860982	5.25508	4.66107	4.26074	4.13898	3.00394	3.14785	36.7728	24.2129	18.2238	16.4104	6.97288	8.04924
Os11t0576900-01	Os11g0576900	1988	Similar to HAT family dimerisation domain containing protein, expressed.	2.14582	2.36778	13.6212	0.0427806	0.937487	0.114366	1.88022	2.98176	0.113351	0.0152009	3.58239	3.4351	2.97101	2.9925	1.96038	1.80007	11.1313	9.74482	6.74591	6.84521	2.82016	2.55742
Os04t0223500-01	Os04g0223500	1783	Dimethylaniline monooxygenase, N-oxide-forming domain containing protein.	2.12559	3.9937	11.7661	0.0233178	0.937487	0.130754	3.48664	4.5745	0.119259	0.0536073	3.96689	3.4616	4.6124	4.53659	3.40231	3.57097	14.7228	9.93781	23.6422	21.8305	9.57337	11.0702
Os11t0434000-02	Os11g0434000	826	HAD-superfamily phosphatase, subfamily IIIC domain containing protein.	2.09775	1.53282	8.54574	0.0154263	0.937487	0.17688	1.08889	2.15773	0.138072	0.110556	0.75824	0.171905	2.23591	2.07956	0.991257	1.18652	0.727473	0.124518	3.60694	3.18697	0.972304	1.3379
Os04t0398000-02	Os04g0398000	3762	Pathogenesis-related transcriptional factor and ERF domain containing protein.	2.0879	1.299	7.96844	0.04344	0.937487	0.18849	0.87232	1.93438	0.0724794	0.173998	2.56215	2.0104	2.05741	1.81134	0.923571	0.821069	5.10184	2.98803	3.07261	2.45987	0.88201	0.799987
Os07t0469100-02	Os07g0469100	735	Similar to Thylakoid membrane phosphoprotein 14 kDa, chloroplast precursor.	2.08112	2.93013	10.5755	0.0143503	0.937487	0.141395	2.44876	3.50612	0.118289	0.0774619	3.56868	3.05641	3.45134	3.56089	2.36512	2.5324	11.038	7.23836	9.83881	10.6524	4.0627	4.92693
Os07t0249800-01	Os07g0249800	1062	Similar to IAA-amino acid hydrolase ILR1-like 8.	2.05844	1.33396	15.9281	0.0286946	0.937487	0.0924766	0.911237	1.95279	0.089595	0.0229056	0.440802	1.31986	1.96899	1.93659	0.974591	0.847884	0.387117	1.46782	2.81948	2.79509	0.949455	0.837386
Os06t0286375-00	Os06g0286375	492	Similar to Nitrate-induced NOI protein-like protein.	2.04373	4.43998	12.4277	0.00677995	0.937487	0.117346	3.95422	4.98542	0.0777237	0.0879158	4.88802	4.98356	4.92326	5.04759	4.00917	3.89926	28.299	30.4246	29.6226	31.419	15.1628	14.1321
Os01t0566500-01	Os01g0566500	1787	Similar to Dioxygenase RAMOSUS1.	2.04058	1.47042	14.8567	0.019782	0.937487	0.0979492	1.04334	2.07232	0.036794	0.0907758	2.07863	2.1223	2.13651	2.00813	1.01732	1.06935	3.37349	3.2919	3.29739	2.97881	1.00978	1.15262
Os11t0615800-00	Os11g0615800	1384	DNA repair and recombination, RecA-like domain containing protein.	2.03186	2.20944	34.6889	0.000882348	0.937487	0.0416981	1.75645	2.77925	0.0309702	0.027921	2.32103	2.32705	2.79899	2.75951	1.73455	1.77835	4.15567	3.95258	5.87092	5.69797	2.29011	2.50222
Os10t0503300-00	Os10g0503300	277	Similar to 10-deacetylbaccatin III 10-O-acetyltransferase.	2.02851	3.89934	8.93997	0.0474398	0.937487	0.16142	3.42237	4.44278	0.153583	0.049684	4.10732	4.62466	4.40765	4.47792	3.31377	3.53097	16.3035	23.6227	20.2837	20.9308	8.92668	10.7539
Os01t0850700-02	Os01g0850700	2033	Cupredoxin domain containing protein.	2.02626	4.6229	9.58082	0.0352553	0.937487	0.150387	4.14147	5.16029	0.05638	0.139418	4.74407	4.92326	5.25887	5.0617	4.18133	4.1016	25.6614	29.0949	37.7776	31.73	17.1911	16.3986
Os06t0119100-01	Os06g0119100	2724	Protein of unknown function DUF594 family protein.	2.02177	1.89897	5.09772	0.0399193	0.937487	0.281754	1.45789	2.4735	0.219592	0.176535	2.04448	2.10043	2.59833	2.34868	1.61316	1.30261	3.26968	3.23545	4.96584	4.0495	2.02543	1.54215
Os01t0607100-00	Os01g0607100	980	Bifunctional inhibitor/plant lipid transfer protein/seed storage domain containing protein.	2.01574	1.01904	7.07875	0.0435998	0.937487	0.202043	0.63194	1.64325	0.0871068	0.182301	1.62645	1.10406	1.51434	1.77216	0.693534	0.570346	2.19431	1.1226	1.79649	2.3668	0.607642	0.505211
Supplementary Table S1. List of up- and down-regulated genes from OsNAC14ox RNA-sequencing compared to NT (fold >2, fold < -2, P < 0.05).

## Sheet: Down-regulated genes
Transcript_ID	Gene_ID	Transcript_Length	Description	102/Nakdong.fc	102/Nakdong.volume	102/Nakdong.stat_results	102/Nakdong.raw.pval	102/Nakdong.bh.pval	102/Nakdong.fc.sd	Nakdong.mean	102.mean	Nakdong.sd	102.sd	N_030-6	N_030-7	N_102-6	N_102-7	N_Nakdong_2012_1	N_Nakdong_2012_2	030-6_FPKM	030-7_FPKM	102-6_FPKM	102-7_FPKM	Nakdong_2012_1_FPKM	Nakdong_2012_2_FPKM
Os04t0316800-00	Os04g0316800	1314	Similar to OSIGBa0113K06.4 protein.	-2.00245	0.25767	-26.2105	0.0140404	0.937487	0.0540512	1.06415	0.0623914	0.0517352	0.0156524	0.0825979	0.216363	0.0513235	0.0734593	1.02757	1.10074	0.0609737	0.159296	0.0324691	0.0464276	1.02179	1.19979
Os12t0267200-01	Os12g0267200	2846	Cyclopropane-fatty-acyl-phospholipid synthase domain containing protein.	-2.01115	1.27211	-13.8493	0.00789774	0.937487	0.102934	1.87233	0.864308	0.0590319	0.084324	0.538002	0.706912	0.923934	0.804682	1.83058	1.91407	0.485767	0.625385	0.848385	0.73453	2.50712	2.84961
Os01t0308700-00	Os01g0308700	826	Similar to H0315A08.1 protein.	-2.01315	0.282465	-14.4524	0.0180255	0.937487	0.0987784	1.08312	0.0736635	0.0903417	0.0399443	0.0921375	0.121609	0.0454186	0.101908	1.147	1.01924	0.0685131	0.086086	0.027915	0.0677219	1.19793	1.07451
Os06t0254300-01	Os06g0254300	1047	Similar to EF-hand calcium bining protein.	-2.02013	0.38783	-5.57581	0.0308077	0.937487	0.257299	1.14573	0.13128	0.17816	0.18564	0.680472	0.431311	1.326e-05	0.262547	1.01975	1.27171	0.635175	0.343357	7.00435e-06	0.195924	1.01192	1.48224
Os09t0132200-01	Os09g0132200	1248	Esterase, SGNH hydrolase-type domain containing protein.	-2.02468	1.96354	-5.92027	0.0307836	0.937487	0.243102	2.53724	1.51955	0.150974	0.19054	1.50437	2.25987	1.65428	1.38482	2.644	2.43049	1.9285	3.73712	2.07451	1.57733	5.16235	4.54615
Os12t0226700-01	Os12g0226700	1246	Similar to Allyl alcohol dehydrogenase.	-2.03033	1.04329	-14.5809	0.00508787	0.937487	0.0990974	1.67251	0.650794	0.0647432	0.0750241	0.509988	0.991257	0.703844	0.597744	1.62673	1.71829	0.457793	0.967029	0.595897	0.507924	2.05354	2.36182
Os04t0175600-01	Os04g0175600	1306	Similar to 0-methyltransferase (EC 2.1.1.6) (Fragment).	-2.03087	3.15195	-14.259	0.0294628	0.937487	0.101372	3.70416	2.68206	0.0285915	0.0972567	4.74856	3.44409	2.61329	2.75083	3.68394	3.72438	25.7255	9.80553	5.02766	5.66423	11.8821	12.458
Os11t0684100-02	Os11g0684100	4259	NB-ARC domain containing protein.	-2.08705	0.88439	-12.025	0.0268374	0.937487	0.124835	1.56215	0.500685	0.0460249	0.116041	0.374109	0.500105	0.582738	0.418632	1.52961	1.5947	0.322001	0.408751	0.473858	0.32853	1.86844	2.09852
Os01t0184900-01	Os01g0184900	2507	Similar to SSRP1 protein.	-2.09247	0.0317871	-35.1699	0.0180961	0.937487	0.042833	1.06616	0.00094772	0.0428329	6.726e-05	0.547289	0.571618	0.00090016	0.00099528	1.09644	1.03587	0.49484	0.470541	0.000297294	0.000293509	1.11947	1.10228
Os06t0253100-01	Os06g0253100	725	Heat shock protein Hsp20 domain containing protein.	-2.12104	1.14674	-92.5938	0.00120948	0.937487	0.016568	1.81093	0.726159	0.00698142	0.0150253	1.04021	0.992252	0.715534	0.736783	1.81586	1.80599	1.11676	0.968087	0.609369	0.660692	2.47433	2.57022
Os01t0814900-01	Os01g0814900	1265	Similar to Cytochrome b5 reductase.	-2.13828	6.21313	-33.0873	0.000940341	0.937487	0.0468644	6.78549	5.68904	0.0343302	0.0319016	5.76506	5.87074	5.66648	5.7116	6.80977	6.76122	52.1987	57.0077	50.3478	50.6815	114.16	111.783
Os01t0814800-01	Os01g0814800	1672	Similar to Cysteine synthase, chloroplast precursor (EC 2.5.1.47) (O-acetylserine sulfhydrylase) (O-acetylserine (Thiol)-lyase) (CSase B) (CS-B) (OAS-TL B).	-2.14155	3.29863	-14.681	0.00732442	0.937487	0.105833	3.89339	2.79473	0.0870901	0.0601334	2.80104	2.63717	2.83725	2.75221	3.95497	3.83181	6.1533	5.1229	6.0494	5.66945	14.5543	13.5221
Os11t0184100-01	Os11g0184100	2191	3-oxo-5-alpha-steroid 4-dehydrogenase, C-terminal domain containing protein.	-2.17053	1.57881	-24.9472	0.0226639	0.937487	0.0633804	2.23388	1.11583	0.00879093	0.0627678	0.894293	1.03266	1.07145	1.16021	2.22766	2.2401	0.91102	1.0262	1.04271	1.21306	3.61873	3.84513
Os11t0689100-01	Os11g0689100	3777	NB-ARC domain containing protein.	-2.17348	0.000748333	-21.4355	0.0296778	0.937487	0.0738926	1.12	5e-07	0.0738926	1.27279e-07	2.5e-07	0.102141	4.1e-07	5.9e-07	1.17225	1.06775	1.40039e-07	0.0707581	1.69609e-07	2.53386e-07	1.23779	1.15106
Os06t0474500-01	Os06g0474500	1848	Protein of unknown function DUF239, plant domain containing protein.	-2.17827	0.947829	-6.6102	0.0224106	0.937487	0.240298	1.6633	0.540118	0.163806	0.175815	0.822101	0.860063	0.415798	0.664439	1.54747	1.77913	0.81462	0.805825	0.313894	0.576766	1.90206	2.50427
Os11t0695800-01	Os11g0695800	3565	Similar to Receptor kinase MRKc.	-2.18325	0.331004	-34.7672	0.00244526	0.937487	0.0458212	1.21654	0.0900621	0.0235051	0.0393331	0.0681801	0.0249941	0.0622494	0.117875	1.19992	1.23316	0.0505404	0.0156392	0.0407353	0.080119	1.27932	1.41515
Os11t0576400-00	Os11g0576400	1467	Similar to HAT family dimerisation domain containing protein, expressed.	-2.18461	1.41886	-65.5956	0.00219023	0.937487	0.0243057	2.09042	0.963047	0.00991734	0.0221904	2.87556	2.40196	0.978738	0.947356	2.08341	2.09743	6.52458	4.21173	0.922422	0.911931	3.18252	3.38235
Os11t0681400-00	Os11g0681400	1829	Similar to protein kinase.	-2.19249	0.667281	-12.1261	0.0333427	0.937487	0.132087	1.44146	0.308897	0.125842	0.0401318	0.239735	0.138218	0.28052	0.337275	1.53045	1.35248	0.192523	0.0962449	0.200831	0.255616	1.86978	1.62622
Os12t0244100-04	Os12g0244100	1293	Similar to stromal 70 kDa heat shock-related protein.	-2.23185	3.63322	-15.9785	0.0100812	0.937487	0.102513	4.2582	3.09996	0.0499433	0.0895239	3.30449	3.5576	3.03666	3.16327	4.29352	4.22289	9.04813	10.6409	7.0869	7.8094	18.6947	17.9113
Os02t0160900-01	Os02g0160900	907	Protein of unknown function wound-induced domain containing protein.	-2.23922	2.60613	-15.0266	0.0223342	0.937487	0.109454	3.25172	2.08872	0.102816	0.0375368	2.04955	2.88117	2.11526	2.06218	3.32442	3.17901	3.28557	6.28389	3.23237	3.14081	8.98714	8.23607
Os12t0226900-01	Os12g0226900	1268	Similar to Allyl alcohol dehydrogenase.	-2.25127	2.05112	-7.62079	0.028624	0.937487	0.217257	2.71838	1.54764	0.111639	0.18638	1.38254	1.9726	1.41585	1.67943	2.63944	2.79732	1.68206	2.89113	1.59916	2.15661	5.14205	6.10143
Os11t0598800-01	Os11g0598800	3400	Tetratricopeptide-like helical domain containing protein.	-2.25245	0.357046	-32.0604	0.0110993	0.937487	0.0516756	1.27173	0.100243	0.0494715	0.0149311	0.10257	0.169959	0.0896849	0.110801	1.30672	1.23675	0.0758974	0.1233	0.0599538	0.0748631	1.45409	1.42166
Os11t0549615-01	Os11g0549615	1312	Metallophosphoesterase domain containing protein.	-2.32186	2.58782	-20.7558	0.0196395	0.937487	0.0828041	3.26584	2.05056	0.0796686	0.0225706	1.334	1.92035	2.06652	2.0346	3.20951	3.32217	1.5953	2.75562	3.09815	3.05633	8.23765	9.19509
Os02t0139500-02	Os02g0139500	2456	Similar to Cycloartenol synthase.	-2.33118	1.27409	-24.8657	0.00366456	0.937487	0.0694467	2.02335	0.802284	0.0587472	0.0370352	2.24329	2.0283	0.828472	0.776097	1.98181	2.06489	3.87775	3.03933	0.738651	0.702051	2.87685	3.27993
Os09t0381400-01	Os09g0381400	1880	Similar to Ervatamin C (EC 3.4.22.-) (ERV-C).	-2.3405	2.29042	-12.6117	0.0237569	0.937487	0.137569	2.98455	1.75773	0.127054	0.0527515	2.54963	3.17819	1.72043	1.79503	2.89471	3.07439	5.04918	7.96187	2.23193	2.4176	6.38336	7.60283
Os05t0567600-00	Os05g0567600	667	Similar to SANT/MYB protein.	-2.34797	4.13828	-27.2686	0.023254	0.937487	0.0638639	4.79954	3.56812	0.0015161	0.063846	4.27423	4.15119	3.52298	3.61327	4.79846	4.80061	18.3365	16.6761	10.4049	11.084	26.9567	27.3603
Os01t0555100-01	Os01g0555100	931	Similar to TATA-binding protein associated factor 2N (RNA-binding protein 56) (TAFII68) (TAF(II)68).	-2.38485	1.67105	-10.4204	0.0107071	0.937487	0.170174	2.41174	1.15784	0.106001	0.133127	1.43421	1.45877	1.0637	1.25197	2.33678	2.48669	1.78521	1.72312	1.03065	1.36036	3.95491	4.74759
Os11t0695900-01	Os11g0695900	3584	Armadillo-like helical domain containing protein.	-2.40322	3.04148	-21.1923	0.00269239	0.937487	0.0844143	3.73903	2.47406	0.0532516	0.0654984	2.30231	2.48734	2.52038	2.42775	3.77668	3.70137	4.08889	4.52432	4.65164	4.32148	12.7457	12.2378
Os12t0630750-00	Os12g0630750	1512	Similar to cDNA clone:J023055K12, full insert sequence.	-2.41555	1.25539	-15.7926	0.00447611	0.937487	0.113938	2.04356	0.771206	0.0735007	0.0870607	0.876817	0.682766	0.709645	0.832768	1.99159	2.09553	0.888871	0.595562	0.601045	0.768214	2.90773	3.37778
Os08t0254600-01	Os08g0254600	2756	Similar to cyclic nucleotide-gated ion channel 14.	-2.41949	1.52825	-43.4439	0.000530651	0.90714	0.0414949	2.29318	1.01848	0.0290564	0.0296235	2.04176	1.72265	1.03943	0.997533	2.31373	2.27264	3.26295	2.27039	0.995839	0.982368	3.87619	3.96734
Os06t0254300-03	Os06g0254300	889	Similar to EF-hand calcium bining protein.	-2.42291	5.8511	-7.28294	0.0354341	0.937487	0.24792	6.52419	5.24745	0.118271	0.21789	5.15422	5.95267	5.09338	5.40152	6.60782	6.44056	34.3549	60.149	33.506	40.3824	99.9245	88.7891
Os07t0220466-00	Os07g0220466	682	Similar to H0315A08.1 protein.	-2.43645	0.303068	-9.57606	0.039538	0.937487	0.189739	1.35268	0.0679024	0.178365	0.0647067	0.117821	0.0823408	0.113657	0.0221479	1.47881	1.22656	0.088472	0.0563891	0.0769042	0.0119496	1.75628	1.40297
Os12t0630100-01	Os12g0630100	692	Similar to Thaumatin-like protein precursor.	-2.44583	3.24645	-6.34219	0.0279134	0.937487	0.287722	3.9551	2.66477	0.227873	0.175665	3.71287	3.25896	2.54056	2.78899	3.79397	4.11623	12.2246	8.49071	4.73099	5.82944	12.9285	16.5742
Os12t0236500-01	Os12g0236500	1731	Similar to Aspartyl aminopeptidase-like protein.	-2.44882	2.02106	-6.30626	0.0467537	0.937487	0.289757	2.76785	1.47576	0.133075	0.257391	2.17967	1.40506	1.29376	1.65777	2.86195	2.67375	3.67825	1.62545	1.3888	2.112	6.22506	5.5115
Os07t0222900-01	Os07g0222900	1508	Similar to KHG/KDPG aldolase.	-2.47495	1.49321	-7.62067	0.0465304	0.937487	0.242622	2.28373	0.976332	0.224281	0.0925383	0.764047	0.948449	1.04177	0.910898	2.12514	2.44232	0.735294	0.915941	0.997835	0.861173	3.31857	4.59242
Os07t0448200-00	Os07g0448200	909	Similar to cDNA clone:J023132K03, full insert sequence.	-2.48497	0.455445	-43.6038	0.0132639	0.937487	0.0425922	1.45572	0.142493	0.0048992	0.0423095	0.325276	0.413788	0.112576	0.172411	1.45226	1.45918	0.267476	0.326013	0.0758465	0.12364	1.70363	1.83061
Os08t0116900-01	Os08g0116900	1478	Similar to Avr9 elicitor response-like protein.	-2.49726	3.69796	-31.4636	0.016606	0.937487	0.0593463	4.4166	3.09626	0.0584614	0.0102103	3.10304	3.10078	3.08904	3.10348	4.37526	4.45794	7.76704	7.4966	7.42307	7.46561	19.8501	21.2635
Os11t0211800-01	Os11g0211800	714	Similar to Specific abundant protein-like protein 1.	-2.51188	3.31824	-32.9223	0.0191958	0.937487	0.0570787	4.04849	2.71972	0.0570483	0.00186065	3.10725	2.75046	2.72103	2.7184	4.00815	4.08883	7.79528	5.6313	5.49412	5.50623	15.1505	16.2598
Os02t0260900-00	Os02g0260900	675	Similar to H0315A08.1 protein.	-2.51228	0.385124	-7.86687	0.0312251	0.937487	0.238911	1.43253	0.103537	0.209653	0.114562	0.100228	0.0845102	0.184545	0.0225295	1.58078	1.28429	0.0737398	0.0577115	0.127716	0.0121177	1.96488	1.50804
Os10t0103700-01	Os10g0103700	948	Similar to Homeobox-leucine zipper protein HOX15.	-2.58522	3.47661	-8.909	0.0299602	0.937487	0.217519	4.22862	2.85834	0.0965449	0.194919	2.56574	2.7788	2.72051	2.99616	4.29689	4.16035	5.11954	5.76494	5.49262	6.86662	18.7443	17.0798
Os12t0222800-00	Os12g0222800	3018	Leucine-rich repeat, N-terminal domain containing protein.	-2.66191	0.317092	-15.3321	0.00929388	0.937487	0.130284	1.48038	0.0679197	0.111852	0.0668061	0.155451	0.0811996	0.115159	0.0206807	1.55947	1.40129	0.120546	0.0559535	0.0777489	0.0106163	1.92619	1.71844
Os02t0586900-02	Os02g0586900	696	Similar to Glycine rich protein (Fragment).	-2.67019	3.03371	-27.6561	0.00137659	0.937487	0.0724564	3.82381	2.40686	0.053749	0.0485898	5.05957	1.98181	2.44122	2.3725	3.7858	3.86181	32.1866	2.91345	4.33242	4.13253	12.8482	13.8019
Os07t0654700-00	Os07g0654700	2974	Similar to BLE2 protein.	-2.69613	0.620035	-10.5532	0.036074	0.937487	0.191752	1.66218	0.231289	0.180872	0.0636722	0.361005	0.32747	0.276312	0.186266	1.79008	1.53428	0.307564	0.252596	0.197436	0.132994	2.41738	1.97416
Os07t0543500-00	Os07g0543500	3011	Armadillo-like helical domain containing protein.	-2.75081	0.294332	-51.247	0.00511126	0.937487	0.0402863	1.51697	0.0571084	0.0380183	0.0133264	0.135831	0.0406852	0.0476852	0.0665316	1.49008	1.54385	0.10358	0.0280459	0.029228	0.0425699	1.778	1.99107
Os08t0338000-01	Os08g0338000	1661	Antihaemostatic protein domain containing protein.	-2.77787	4.36343	-13.5666	0.0396292	0.937487	0.153651	5.16223	3.68825	0.0282319	0.151035	3.51671	3.28123	3.79504	3.58145	5.18219	5.14226	10.6091	8.64315	12.8225	10.8132	35.6877	34.6863
Os11t0668650-01	Os11g0668650	1604	Calmodulin binding protein-like family protein.	-2.79344	1.14432	-7.2217	0.0264799	0.937487	0.290226	2.10432	0.622277	0.161658	0.241035	0.213112	0.379234	0.792715	0.45184	2.21863	1.99001	0.171453	0.297143	0.697843	0.359339	3.58892	3.07073
Os08t0379300-03	Os08g0379300	716	Similar to 5'-AMP-activated protein kinase beta-1 subunit-related.	-2.96545	0.598938	-6.0226	0.0273973	0.937487	0.368253	1.77083	0.202576	0.275641	0.244197	0.831242	0.0142916	0.0299029	0.375249	1.57592	1.96573	0.824839	0.00702023	0.0175432	0.28777	1.95573	3.00743
Os12t0267064-01	Os12g0267064	1517	Similar to NADP-dependant malate dehydrogenase (Fragment).	-2.98282	2.55761	-15.4522	0.0362403	0.937487	0.1443	3.46469	1.88801	0.0225692	0.142524	2.04523	2.09338	1.78723	1.98879	3.44873	3.48065	3.27137	3.21721	2.37109	2.93008	9.93261	10.3494
Os07t0124900-01	Os07g0124900	756	Allergen V5/Tpx-1 related family protein.	-3.04467	6.28895	-6.08479	0.045449	0.937487	0.373329	7.14316	5.53688	0.180492	0.326799	6.63982	6.81517	5.3058	5.76796	7.01554	7.27079	95.1027	110.031	39.0723	52.7538	132.435	161.141
Os07t0126301-01	Os07g0126301	756	Allergen V5/Tpx-1 related family protein.	-3.04837	6.28972	-6.09312	0.0454224	0.937487	0.373226	7.14492	5.53688	0.180277	0.326799	6.64191	6.81517	5.3058	5.76796	7.01744	7.27239	95.151	110.031	39.0723	52.7538	132.482	161.172
Os07t0125500-01	Os07g0125500	756	Allergen V5/Tpx-1 related family protein.	-3.05376	6.19647	-6.02034	0.0477346	0.937487	0.378337	7.05387	5.44328	0.179165	0.333225	6.54634	6.7413	5.20765	5.67891	6.92718	7.18056	89.4942	103.568	36.2793	49.4374	123.686	151.234
Os10t0142600-00	Os10g0142600	1635	Protein kinase, catalytic domain domain containing protein.	-3.08832	1.77866	-5.85091	0.0354898	0.937487	0.393216	2.76924	1.14242	0.227099	0.321006	1.23392	0.810036	1.3694	0.915431	2.92982	2.60865	1.42635	0.745231	1.51767	0.868899	6.5791	5.23553
Os12t0417000-01	Os12g0417000	1829	Transposase, Ptta/En/Spm, plant domain containing protein.	-3.0991	3.71868	-18.0535	0.00970832	0.937487	0.12783	4.62306	2.99121	0.0589869	0.113407	3.01183	2.93609	2.91102	3.0714	4.58135	4.66477	7.24922	6.56871	6.41822	7.26678	23.0812	24.6956
Os07t0486500-01	Os07g0486500	1824	RhoGAP domain containing protein.	-3.10848	0.0266377	-91.5159	0.00695584	0.937487	0.0252847	1.63664	0.00043355	0.0252846	5.33724e-05	0.00021098	0.00040355	0.00039581	0.00047129	1.65452	1.61877	0.00014208	0.000159572	0.0001709	0.000188947	2.11077	2.14929
Os04t0371000-00	Os04g0371000	660	Four-helical cytokine family protein.	-3.11117	1.26329	-11.5364	0.0189947	0.937487	0.200732	2.32413	0.686669	0.0925803	0.178107	3.05275	2.39769	0.81261	0.560728	2.38959	2.25866	7.47649	4.20209	0.721128	0.468531	4.15553	3.91546
Os11t0672300-01	Os11g0672300	1829	Similar to Protein kinase domain containing protein, expressed.	-3.11478	5.36719	-10.9344	0.0315065	0.937487	0.211999	6.24897	4.60984	0.0760192	0.197901	5.10822	4.87041	4.4699	4.74977	6.19521	6.30272	33.3212	28.0233	21.2713	25.3607	73.6186	80.5461
Os07t0543100-00	Os07g0543100	2061	Similar to Beta-amylase (EC 3.2.1.2).	-3.21509	1.95885	-17.0675	0.00358076	0.937487	0.139608	2.97475	1.28989	0.103744	0.0934214	0.702119	1.62804	1.35595	1.22383	2.90139	3.04811	0.662251	2.06751	1.49626	1.31279	6.42836	7.44118
Os12t0204100-01	Os12g0204100	1388	Similar to Major intrinsic protein, expressed.	-3.28966	0.618643	-15.0518	0.0101262	0.937487	0.161412	1.91753	0.19959	0.0811824	0.139511	0.132002	0.209054	0.100941	0.298238	1.86012	1.97493	0.101023	0.153203	0.0685717	0.224177	2.57346	3.03361
Os08t0123900-00	Os08g0123900	966	Similar to cDNA, clone: J065032N17, full insert sequence.	-3.29017	0.741024	-44.197	0.00885252	0.937487	0.0549776	1.9936	0.275439	0.0531778	0.0139521	0.45125	0.359908	0.285305	0.265574	2.0312	1.956	0.39806	0.280034	0.205129	0.197548	3.02918	2.98052
Os08t0255500-00	Os08g0255500	3475	Similar to BRASSINOSTEROID INSENSITIVE 1-associated receptor kinase 1.	-3.32041	2.3441	-26.6472	0.0238771	0.937487	0.0918863	3.36452	1.63316	0.000366465	0.0918856	3.59522	3.42107	1.56819	1.69814	3.36478	3.36427	11.2277	9.63161	1.89993	2.20091	9.29714	9.49215
Os07t0492100-01	Os07g0492100	4056	DNA helicase, UvrD/REP type domain containing protein.	-3.32509	2.34408	-28.1067	0.00313915	0.937487	0.0872173	3.36588	1.63248	0.0458984	0.0741633	1.31307	1.34013	1.58004	1.68492	3.33342	3.39833	1.55759	1.50251	1.92089	2.16929	9.05406	9.73424
Os11t0597700-01	Os11g0597700	2776	Similar to Resistant protein.	-3.37974	2.04869	-13.7239	0.0174264	0.937487	0.181045	3.10754	1.35063	0.163741	0.0772411	1.3895	1.79759	1.29601	1.40524	3.22332	2.99176	1.69422	2.44661	1.39192	1.61307	8.33898	7.11491
Os11t0691800-01	Os11g0691800	3616	Similar to Leucine Rich Repeat family protein, expressed.	-3.38439	0.633753	-19.0252	0.0299658	0.937487	0.130745	1.96345	0.204559	0.129459	0.0182938	0.230209	0.271986	0.191624	0.217495	2.055	1.87191	0.184937	0.204145	0.13243	0.157861	3.09178	2.74206
Os04t0367400-01	Os04g0367400	1497	Similar to OSIGBa0092J07.5 protein.	-3.47144	1.56092	-17.9899	0.0137053	0.937487	0.14115	2.69845	0.902916	0.0563503	0.129414	1.15254	0.948144	0.811407	0.994426	2.7383	2.65861	1.28998	0.915462	0.719541	0.978781	5.59292	5.44197
Os07t0125201-00	Os07g0125201	677	Allergen V5/Tpx-1 related family protein.	-3.47678	2.90739	-12.1333	0.0465213	0.937487	0.20954	3.94205	2.1443	0.206889	0.0332218	2.06842	2.2305	2.1208	2.16779	3.79575	4.08834	3.34231	3.64716	3.2483	3.4469	12.954	16.2576
Os02t0621100-01	Os02g0621100	2750	Similar to Su(VAR)3-9-related protein 4.	-3.52228	0.720894	-17.5741	0.00331415	0.937487	0.146177	2.06783	0.251321	0.107411	0.0991498	0.433892	0.527738	0.32143	0.181211	2.14378	1.99188	0.380298	0.432484	0.236125	0.128943	3.36931	3.07609
Os07t0126500-00	Os07g0126500	677	Allergen V5/Tpx-1 related family protein.	-3.82141	2.8554	-9.57059	0.0405722	0.937487	0.285796	3.98176	2.04766	0.269481	0.0951819	1.78226	2.12308	1.98035	2.11496	3.79121	4.17231	2.57522	3.29343	2.84906	3.29603	12.8997	17.2254
Os04t0439300-01	Os04g0439300	1099	Similar to H0525C06.6 protein.	-3.85375	3.94524	-41.6899	0.0147786	0.937487	0.0660215	5.03662	3.09036	0.00446954	0.0658701	2.94851	3.22147	3.04378	3.13693	5.03346	5.03978	6.89624	8.24954	7.12998	7.67241	31.9551	32.3409
Os12t0221400-01	Os12g0221400	745	Similar to cDNA clone:001-112-B09, full insert sequence.	-3.86347	0.72844	-20.5496	0.0186212	0.937487	0.134191	2.19197	0.242077	0.0390312	0.128389	0.265574	0.463722	0.332861	0.151292	2.16437	2.21957	0.215482	0.37358	0.244879	0.106236	3.43742	3.78234
Os04t0462400-01	Os04g0462400	1730	Similar to lysine/histidine transporter.	-4.03884	1.99147	-21.386	0.0228075	0.937487	0.133178	3.23855	1.22461	0.0281759	0.130163	0.742018	1.27033	1.13257	1.31665	3.21863	3.25847	0.708921	1.38218	1.13961	1.45668	8.30508	8.76217
Os01t0784000-01	Os01g0784000	546	Similar to OSIGBa0117N13.1 protein.	-4.17817	0.359303	-12.7797	0.0496231	0.937487	0.228279	2.12366	0.0607907	0.228235	0.00448291	0.284425	0.448631	0.0576208	0.0639606	2.28505	1.96228	0.232275	0.359658	0.0378831	0.0408889	3.78697	2.99725
Os01t0606000-00	Os01g0606000	1085	MtN3 and saliva related transmembrane protein family protein.	-4.2659	0.718912	-56.3699	0.0112549	0.937487	0.0525056	2.31601	0.223158	0.00109285	0.0524943	0.350987	0.339815	0.260277	0.186038	2.31524	2.31678	0.296455	0.262765	0.183176	0.132891	3.88065	4.12012
Os04t0369000-01	Os04g0369000	1409	PapD-like domain containing protein.	-4.38733	0.558117	-36.4398	0.0162842	0.937487	0.0827942	2.27053	0.13719	0.0083663	0.0823704	0.106988	0.121491	0.195435	0.0789453	2.27645	2.26462	0.0794403	0.0860515	0.134796	0.0489678	3.76136	3.94021
Os12t0247700-01	Os12g0247700	1203	Similar to Jasmonate-induced protein.	-4.44069	0.96947	-27.79	0.0123225	0.937487	0.109452	2.52327	0.372482	0.104263	0.033302	1.9753	1.09452	0.39603	0.348934	2.59699	2.44954	3.07658	1.11093	0.297	0.264608	4.96614	4.61129
Os10t0113000-01	Os10g0113000	1214	Similar to Chalcone reductase homologue (Fragment).	-4.55897	1.03905	-24.5911	0.0209427	0.937487	0.125871	2.60341	0.4147	0.0232861	0.123698	1.00445	0.698125	0.327232	0.502167	2.58694	2.61987	1.06183	0.613473	0.240409	0.407246	4.92298	5.27764
Os10t0108700-01	Os10g0108700	1504	Transferase family protein.	-4.60673	0.0235832	-19.8398	0.0320609	0.937487	0.157087	2.204	0.000252345	0.157087	3.14309e-05	0.229606	0.00022747	0.00023012	0.00027457	2.31507	2.09292	0.184331	9.95761e-05	0.00010229	0.000117684	3.88026	3.37124
Os12t0631800-02	Os12g0631800	2236	Phytoene dehydrogenase-like.	-4.62174	0.0948158	-13.3291	0.0476589	0.937487	0.234315	2.2125	0.00406329	0.234308	0.00180593	0.00085745	0.00211565	0.00534028	0.00278631	2.04682	2.37818	0.000458518	0.000618451	0.001031	0.0005735	3.07152	4.34133
Os04t0127300-01	Os04g0127300	2024	Peptidase S8 and S53, subtilisin, kexin, sedolisin domain containing protein.	-5.02261	2.33961	-14.9023	0.0048541	0.937487	0.220967	3.77749	1.44905	0.144705	0.166993	0.437806	1.1295	1.33097	1.56714	3.87981	3.67517	0.38412	1.16207	1.4515	1.91065	13.7745	12.0023
Os04t0330900-03	Os04g0330900	389	Peptidase aspartic, catalytic domain containing protein.	-5.06395	0.00416149	-60.6761	0.0104911	0.937487	0.0545458	2.34027	7.4e-06	0.0545458	2.75772e-06	2.96e-06	4.25e-06	9.35e-06	5.45e-06	2.3017	2.37884	2.37826e-06	2.32763e-06	4.60324e-06	2.81477e-06	3.83263	4.34387
Os04t0338100-01	Os04g0338100	1078	Similar to IN2-2 protein.	-5.09496	7.02027	-26.0007	0.0228355	0.937487	0.127769	8.29238	5.94331	0.0135183	0.127052	5.41587	5.9451	5.85347	6.03315	8.30194	8.28282	41.093	59.9349	57.3208	63.4799	321.996	326.55
Os04t0400000-00	Os04g0400000	855	Similar to OSIGBa0113L04.2 protein.	-5.51974	1.31585	-14.4953	0.0263332	0.937487	0.240455	3.03509	0.570486	0.228575	0.0746478	0.0976765	0.481668	0.517702	0.62327	2.87346	3.19671	0.0721987	0.391122	0.409674	0.533965	6.27814	8.34485
Os01t0783800-01	Os01g0783800	3447	Serine/threonine protein kinase-related domain containing protein.	-5.85367	1.06652	-53.6948	0.00306643	0.937487	0.0671445	2.93667	0.387332	0.0268545	0.0615405	0.388821	0.325785	0.343816	0.430848	2.91768	2.95566	0.336629	0.251157	0.253246	0.341265	6.51977	6.91965
Os11t0189600-02	Os11g0189600	2560	Similar to cDNA clone:J013062J12, full insert sequence.	-6.23763	0.0386393	-21.6262	0.0294152	0.937487	0.172704	2.64156	0.000565195	0.172704	0.00048108	0.00027081	0.00084575	0.00022502	0.00090537	2.76368	2.51944	0.000171727	0.000327381	0.000102035	0.000283295	5.72046	4.87317
Os03t0183200-01	Os03g0183200	749	Similar to AP2 domain containing protein, expressed.	-6.31159	1.26156	-23.244	0.0264076	0.937487	0.161718	3.16142	0.50342	0.0125688	0.161229	0.916764	0.883715	0.389414	0.617426	3.15253	3.17031	0.941484	0.83467	0.291781	0.527466	7.86966	8.18939
Os12t0263800-01	Os12g0263800	1931	Similar to cDNA clone:J013002B21, full insert sequence.	-6.57358	2.09344	-48.6241	0.000491843	0.90714	0.0790136	3.85385	1.13717	0.0513662	0.0600389	0.832768	0.998089	1.17963	1.09472	3.81753	3.89017	0.8268	0.978215	1.20514	1.11887	13.1812	14.0554
Os10t0108700-02	Os10g0108700	1448	Transferase family protein.	-7.31784	0.549489	-21.0082	0.030098	0.937487	0.193296	2.97298	0.101561	0.193193	0.0062889	7.193e-05	0.225437	0.0971138	0.106008	2.83637	3.10959	4.876e-05	0.166715	0.0652142	0.0710745	6.07612	7.80738
Os07t0270900-01	Os07g0270900	1497	Mak16 protein family protein.	-7.71439	1.32987	-17.2358	0.012064	0.937487	0.24185	3.45886	0.511312	0.217775	0.105193	0.338845	0.145354	0.585695	0.43693	3.61285	3.30487	0.281196	0.102097	0.476964	0.346849	11.2759	9.07051
Os04t0127200-02	Os04g0127200	2530	Similar to Subtilase.	-8.10422	1.1645	-24.5005	0.0232309	0.937487	0.174243	3.41568	0.397009	0.0235549	0.172644	0.232315	0.213866	0.519087	0.274932	3.43234	3.39903	0.187136	0.157643	0.410854	0.205089	9.80742	9.7369
Os04t0369066-00	Os04g0369066	1071	Similar to H0607F01.7 protein.	-8.59228	0.617432	-36.7062	0.0130738	0.937487	0.119554	3.22138	0.118341	0.11713	0.0239495	0.0377862	0.276527	0.135276	0.101406	3.30421	3.13856	0.0273727	0.207576	0.093031	0.0674864	8.85315	7.98393
Os12t0209800-01	Os12g0209800	1069	Similar to NB-ARC domain containing protein, expressed.	-9.40017	2.81174	-28.7478	0.0210892	0.937487	0.159028	4.85956	1.62688	0.158422	0.0138685	1.76387	1.79423	1.61707	1.63668	4.97158	4.74754	2.52394	2.43706	1.98914	2.06295	30.6909	26.2505
Os11t0182200-02	Os11g0182200	1440	Similar to anthranilate N-benzoyltransferase protein 1.	-9.6296	1.17993	-4.93504	0.0490422	0.937487	0.936346	3.64901	0.381538	0.771711	0.530288	1.96446	1.05657	0.00656745	0.756508	4.1947	3.10333	3.05199	1.05899	0.0013789	0.681064	17.3486	7.76123
Os12t0263800-03	Os12g0263800	3788	Similar to Isoflavone reductase-like protein 1.	-20.6757	2.59342	-68.7561	0.00223258	0.937487	0.0898818	5.57606	1.2062	0.0357087	0.0824841	1.06363	1.42704	1.14787	1.26452	5.55081	5.60131	1.15136	1.66337	1.1627	1.3803	46.3669	48.4513
Os06t0254300-02	Os06g0254300	2119	Caleosin related family protein.	-21.6481	0.380277	-41.2523	0.0154168	0.937487	0.152081	4.46853	0.032362	0.152072	0.00163067	0.147238	0.101649	0.0312089	0.033515	4.361	4.57606	0.113197	0.0704649	0.018428	0.0201044	19.6468	23.2147
Os11t0182500-01	Os11g0182500	926	Ankyrin repeat domain containing protein.	-25.7735	0.642216	-136.703	5.60114e-05	0.354477	0.0484961	4.77421	0.0863895	0.0355285	0.0330091	0.0445813	0.0522845	0.10973	0.0630486	4.74909	4.79933	0.0326752	0.0354006	0.0741079	0.0402777	26.0733	27.3367
Supplementary Table S1. List of up- and down-regulated genes from OsNAC14ox RNA-sequencing compared to NT (fold >2, fold < -2, P < 0.05).
