# Supplementary material for: Overexpression of OsNAC14 Improves Drought Tolerance in Rice
Source: Front Plant Sci. 2018 Mar 9;9:310. doi: 10.3389/fpls.2018.00310 (PMC5855183; doi:10.3389/fpls.2018.00310)
Supplement: Supplementary file 8 [file Table2.XLSX]

## Sheet: primer list
Primer name	Forward	Reverse		Experiments
>NAC14 (Os01g0675800)	ATG TCC CCC TCC CGC C	TCA CAA GAA CCT GAT GAA TTT		Cloning
>NAC14-GFP	CGGGATCCATGTCCCCCTCCCGC	TATAGCGGCCGCCCAAGAACCTGATG		Cloning
>gRNA	AAGAGCTCTGGTGCAAGAAGGTTTTAGAGCTAGAAATAGC	CTTCTTGCACCAGAGCTCTTGCCACGGATCATCTGCA		Cloning
>NAC14 (Os01g0675800)	CAAGACGGAGGAGGCTACAC	GTCGGCCTTCCTCTTGCATC		RT-PCR
>RbcS1 (Os02g0669100)	GGC AGG TAC TGG ACC ATG TG	TTG TCG AAG CCG ATG ATA CG		RT-PCR
>Dip1 (Os12g0274700)	GAG CTT GTC ACC GGC ATG GA	AGC TGG AGC TGG AGC TGG AT		RT-PCR
>Ubi1 (Os06g0681400)	ATG GAG CTG CTG CTG TTC TA	TTC TTC CAT GCT GCT CTA CC		RT-PCR
>1 (Os06g0286700)	CCA TGC TGA TAC TTG GGG CAT TGC	CAA GCC CAG CCA CTT TAC TTC CG		RT-PCR
>2 (Os09g0357400)	CGA AGC CTC ATC CAA CCA TCA GG	CCT CAC TTG TGA CAT CTT CAG GTT G		RT-PCR
>3 (Os04g0398000)	CTA CAG AGG TGT TCG ACA GCG	GGG GAA GTT GAG CTT GGC CTT G		RT-PCR
>4 (Os11g0615800)	CAG GTT CGG GTT GAA TGG TGC TG	CAT TTG CCT CGC TGA GAG CTC C		RT-PCR
>5 (Os07g0158900)	GCG AGC TAC GGA GTC TTC CAC	CCT TCC AAG GGT GAC AGC ATC G		RT-PCR
>6 (Os11g0615700)	CCA TTG AGG CCA TCA AGT TGG GG	CAC TCA TGG CAC AGC CTA TGT G		RT-PCR
>P1 (Os11g0615800)	GGG CAA TAG GCC TAT AGG GTG	GCC CAG TTT GTT TTT CTT GTA CGT C		ChIP
>P2 (Os11g0615800)	GCA GTG AGC AAT CAT AGG TGC TAT TG	GTT GGG GTC AAC TGC GAT CGG		ChIP
>P3 (Os11g0615800)	CGC CCA ACT CAT CCT GCA AAT C	CAG GTC GAG TAC GCC ATT GAG		ChIP
>P4 (Os11g0615800)	CAC GAT CTG ATT ACC TCG TGA GG	CCG CAA GAA GAA CAA CAC CGC		ChIP
>P5 (Os11g0615800)	GTG CCG CAG CCT CTA GGT TTT TG	GGA ATT GAA GGC GGC AAC GCG		ChIP
>P1 (Os06g0286700)	CGT ATG ACA TTG AAG ATT CCC TGA TG	GCC GGA GGA AAT AGG CTC GAC		ChIP
>P2 (Os06g0286700)	GAG TTG GGT TAT ACT TGA GAT ATC C	CAG GTC ACG TAT TTG CTC TGC CC		ChIP
>P3 (Os06g0286700)	GTG CAG CGC TAT CGA CAT GTG G	CAA GCC CTT GAT CAA CTA GGT G		ChIP
>P4 (Os06g0286700)	CAC TCT TGG ATG GTG GTG TCC	GAA CTA GCA CTG TGC ACC TAA CC		ChIP
>P5 (Os06g0286700)	CAT CTC TTT ACA TAG AGG CCG C	GGA GGT ACT AGG GTT TGT CAC C		ChIP
Supplementary Table S2. Primer list used in this study.
